# Supplementary material for: Bipolar Membrane Electrodialysis for Cleaner Production of Diprotic Malic Acid: Separation Mechanism and Performance Evaluation
Source: Membranes (Basel). 2023 Feb 5;13(2):197. doi: 10.3390/membranes13020197 (PMC9961052; doi:10.3390/membranes13020197)
Supplement: Supplementary file 1 [file membranes-13-00197-s001.zip]

Archive with 1 entries (1 files):
- membranes-2175039-SI.pdf
